# Supplementary material for: Synthesis of Silver Nanoparticles by Using Quercus Robur Knopper Gall Extracts
Source: Molecules. 2025 Oct 4;30(19):3979. doi: 10.3390/molecules30193979 (PMC12526430; doi:10.3390/molecules30193979)
Supplement: Supplementary file 1 [file molecules-30-03979-s001.zip]

Archive with 4 entries (4 files):
- Figure S2.png
- Figure S1.png
- Figure S4.png
- Figure S3.png
